# Supplementary material for: A Multicenter, Randomized, Double-Blinded, Placebo-Controlled Clinical Trial to Evaluate the Efficacy and Safety of a Krill Oil, Astaxanthin, and Oral Hyaluronic Acid Complex on Joint Health in People with Mild Osteoarthritis
Source: Nutrients. 2023 Aug 29;15(17):3769. doi: 10.3390/nu15173769 (PMC10490060; doi:10.3390/nu15173769)
Supplement: Supplementary file 1 [file nutrients-15-03769-s001.zip]

Archive with 1 entries (1 files):
- nutrients-2548786-supplementary.pdf
